# Supplementary material for: Arrhythmogenic Cardiomyopathy Is a Multicellular Disease Affecting Cardiac and Bone Marrow Mesenchymal Stromal Cells
Source: J Clin Med. 2021 Apr 26;10(9):1871. doi: 10.3390/jcm10091871 (PMC8123444; doi:10.3390/jcm10091871)
Supplement: Supplementary file 1 [file jcm-10-01871-s001.zip]

Archive with 1 entries (1 files):
- jcm-1184150-supplementary.pdf
